# Supplementary material for: Impact of three weeks of integrative neuromuscular training on the athletic performance of elite female boxers
Source: PeerJ. 2024 Oct 30;12:e18311. doi: 10.7717/peerj.18311 (PMC11531254; doi:10.7717/peerj.18311)
Supplement: Supplemental Information 2 [file peerj-12-18311-s002.zip]

Archive with 6 entries (4 files):
- Test data/basic physical fitness test/
- Test data/basic physical fitness test/First test.xlsx
- Test data/basic physical fitness test/second test.xlsx
- Test data/specialized punching ability/
- Test data/specialized punching ability/first test.xlsx
- Test data/specialized punching ability/second test.xlsx
