# Supplementary material for: Impact of three weeks of integrative neuromuscular training on the athletic performance of elite female boxers
Source: PeerJ. 2024 Oct 30;12:e18311. doi: 10.7717/peerj.18311 (PMC11531254; doi:10.7717/peerj.18311)
Supplement: Supplemental Information 2 [file peerj-12-18311-s002.zip › Test data/basic physical fitness test/First test.xlsx]

## Sheet: first test
						Strength		Explosiveness	Speed	Endurance		Agility
Number	weight (kg)	height（m）	Age(year)	training experience(year)		Bench press（kg）	squat (kg）	vertical jump（cm）	30m sprint（s）	400m（min）	3000m（min）	1-minute Hexagonal Jump(times)	3-minte double shake(times)
1	51	1.59	29	12		65	79	34.58	4.7	1.11	13.1	81	323
2	54	1.63	24	8		55	85	37.77	4.5	1.08	11.08	69	232
3	52	1.62	23	8		55	73	34.84	4.53	1.1	12.4	73	269
4	52	1.72	26	10		45	75	32.9	4.76	1.21	14.33	61	245
5	53	1.64	25	10		50	65	29.93	4.98	1.2	12.91	69	282
6	52	1.64	24	9		41	62	30.05	4.68	1.13	12.41	52	246
7	50	1.6	22	8		50	75	35.1	4.83	1.25	12.91	70	265
8	51	1.6	25	9		66	80	39.84	4.43	1.15	15.41	65	242
9	57	1.68	28	12		60	95	38.04	4.44	1.13	11.31	68	305
10	57	1.63	26	9		65	80	39.98	4.44	1.11	11.76	70	281
11	57	1.68	26	10		55	80	33.54	4.68	1.15	11.88	73	289
12	59	1.68	24	7		55	70	26.4	4.82	1.21	12.45	57	300
13	57	1.7	27	8		55	80	29.56	4.96	1.26	12.75	68	275
14	77	1.8	28	11		50	65	40.12	4.7	1.25	14.13	68	243
15	57	1.68	28	12		50	80	29.2	4.75	1.3	14.58	42	232
16	60	1.7	28	10		75	76	40.12	4.51	1.08	11.83	75	325
17	60	1.7	24	11		60	70	31.15	4.78	1.16	12.15	72	303
18	59	1.68	27	8		60	80	33.93	4.72	1.2	11.95	56	343
19	60	1.7	24	6		60	85	36.16	4.56	1.15	11.91	70	259
20	60	1.72	33	12		60	90	33.46	5.15	1.25	11.9	68	308
21	63	1.7	22	9		55	90	34.32	4.69	1.13	13.25	62	287
22	63	1.71	22	7		60	80	29.44	4.88	1.21	13.73	55	231
23	60	1.68	26	9		55	85	42.25	4.63	1.15	12.55	67	308
24	60	1.7	27	11		60	80	24.39	5.05	1.23	12.15	63	227
25	68	1.76	27	8		55	75	30.05	4.8	1.33	14.71	63	180
26	70	1.75	22	6		50	75	26.52	5.03	1.31	13.98	52	225
27	62	1.7	26	11		60	75	41.11	4.79	1.23	13.88	62	329
28	70	1.8	22	8		50	80	24.72	4.94	1.21	12.98	66	240
29	69	1.78	26	11		60	75	27.32	4.76	1.21	13.33	62	255
30	73	1.8	34	15		75	100	33.54	4.88	1.16	13.33	70	279
31	75	1.79	26	11		70	75	29.08	4.86	1.28	15.76	65	236
32	77	1.8	23	5		55	70	26.86	5.4	1.36	13.1	66	227
33	75	1.79	28	9		60	75	26.86	5.06	1.21	14.36	61	207
34	75	1.8	28	7		65	75	30.78	4.69	1.2	12.7	70	207
35	81	1.85	26	9		50	70	24.39	5.33	1.38	14.46	59	187
36	77	1.85	22	6		60	70	25.61	5.15	1.31	13.81	60	210
37	73	1.8	34	15		70	80	28.84	4.99	1.2	13.33	66	259
