# Supplementary material for: Impact of three weeks of integrative neuromuscular training on the athletic performance of elite female boxers
Source: PeerJ. 2024 Oct 30;12:e18311. doi: 10.7717/peerj.18311 (PMC11531254; doi:10.7717/peerj.18311)
Supplement: Supplemental Information 2 [file peerj-12-18311-s002.zip › Test data/basic physical fitness test/second test.xlsx]

## Sheet: second test
	Strength				Explosiveness		Speed		Endurance				Agility
Number	Bench press（kg）	Change(%)	squat (kg）	Change(%)	vertical jump（cm）	Change(%)	30m sprint（s）	Change(%)	400m（min）	Change(%)	3000m run（min）	Change(%)	1-minute Hexagonal Jump(times)	Change(%)	3-minte double shake(times)	Change(%)
1	70.01	7.69	105.02	32.91	39.01	12.81	4.67	0.64	1.05	5.41	12.41	5.27	85	4.94	380	17.65
2	62.83	14.55	103.6	22.35	44.29	17.26	4.46	0.89	1.06	1.85	11.45	-3.34	83	20.29	235	1.29
3	60	9.09	96.15	31.51	38.59	10.76	4.61	-1.77	1.2	-9.09	12.8	-3.23	88	20.55	279	3.72
4	50	11.11	87.24	16	34.32	4.32	4.66	2.1	1.18	2.48	13.1	8.58	81	32.79	300	22.45
5	59.98	20	87.24	33.85	31.9	6.58	4.63	7.03	1.21	-0.83	12.8	0.85	77	11.59	307	8.87
6	48.07	17.07	70.88	14.52	33.16	10.35	4.56	2.56	1.23	-8.85	13.45	-8.38	71	36.54	314	27.64
7	58	16	95	26.67	39.9	13.68	4.73	2.07	1.21	3.2	12.8	0.85	78	11.43	308	16.23
8	75	13.64	80	0	45.2	13.45	4.39	0.9	1.1	4.35	13.83	10.25	75	15.38	288	19.01
9	78.13	30	110	15.79	46.99	23.53	4.35	2.03	1.1	2.65	11.53	-1.95	81	19.12	344	12.79
10	86.44	32.31	105.5	32.5	43.41	8.58	4.31	2.93	1.11	0	11.86	-0.85	82	17.14	297	5.69
11	62.83	14.55	99.48	23.75	39.56	17.95	4.58	2.14	1.15	0	12.08	-1.68	85	16.44	317	9.69
12	62.15	12.73	92.69	32.86	34.06	29.02	4.71	2.28	1.16	4.13	13.7	-10.04	63	10.53	350	16.67
13	73.14	32.73	96.15	20	33.8	14.34	4.87	1.81	1.25	0.79	13.03	-2.2	79	16.18	289	5.09
14	65.43	30	95	46.15	44.74	11.52	4.65	1.06	1.25	0	13.56	4.03	78	14.71	274	12.76
15	52.36	4	80	0	32.15	10.1	4.66	1.89	1.25	3.85	13.8	5.35	65	54.76	323	39.22
16	90	20	83.76	10.53	43.85	9.3	4.5	0.22	1.08	0	11.56	2.28	84	12	378	16.31
17	70.01	16.67	98.15	40	38.18	22.57	4.62	3.35	1.11	4.31	12.4	-2.06	89	23.61	297	-1.98
18	73.45	21.67	103.6	30	41.82	23.25	4.64	1.69	1.2	0	11.85	0.84	82	46.43	364	6.12
19	64.18	6.67	110.96	30.59	39.42	9.02	4.58	-0.44	1.16	-0.87	11.93	-0.17	80	14.29	332	28.19
20	70.01	16.67	109.05	21.11	37.36	11.66	4.92	4.47	1.21	3.2	11.81	0.76	84	23.53	320	3.9
21	55	0	110	22.22	36.96	7.69	4.73	-0.85	1.15	-1.77	12.4	6.42	82	32.26	304	5.92
22	60	0	95	18.75	30.53	3.7	4.76	2.46	1.2	0.83	12.98	5.46	78	41.82	280	21.21
23	62.83	14.55	95	11.76	48.98	15.93	4.52	2.38	1.18	-2.61	12.1	3.59	82	22.39	356	15.58
24	65	8.33	100	25	30.17	23.7	4.98	1.39	1.11	9.76	12.71	-4.61	75	19.05	275	21.15
25	65	18.18	104.71	40	36.42	21.2	4.75	1.04	1.28	3.76	13.38	9.04	78	23.81	260	44.44
26	54.53	10	109.05	45.33	34.7	30.84	4.86	3.38	1.25	4.58	14.03	-0.36	67	28.85	327	45.33
27	65.43	8.33	115.18	53.33	46.08	12.09	4.68	2.3	1.2	2.44	11.8	14.99	77	24.19	355	7.9
28	56.49	12	101.69	27.5	31.4	27.02	4.86	1.62	1.21	0	12.73	1.93	86	30.3	249	3.75
29	65	8.33	110	46.67	34.3	25.55	4.66	2.1	1.16	4.13	13.25	0.6	88	41.94	295	15.69
30	97.09	29.33	132.98	33	37.64	12.22	4.57	6.35	1.06	8.62	13.25	0.6	78	11.43	310	11.11
31	80	14.29	109.05	45.33	35.63	22.52	4.72	2.88	1.2	6.25	14.73	6.54	78	20	282	19.49
32	62.83	14.55	116.69	67.14	31.15	15.97	5.24	2.96	1.25	8.09	13.11	-0.08	77	16.67	270	18.94
33	70	16.67	104.71	40	31.52	17.35	4.95	2.17	1.2	0.83	13.96	2.79	69	13.11	290	40.1
34	73.3	12.31	115.18	53.33	35.49	15.3	4.64	1.07	1.18	1.67	12.65	0.39	72	2.86	251	21.26
35	68.06	36	83.77	20	25.16	3.16	5.12	3.94	1.36	1.45	14.4	0.41	75	27.12	206	10.16
36	70	16.67	109.05	55.71	25.05	-2.19	5.09	1.17	1.36	-3.82	13.56	1.81	72	20	276	31.43
37	75.85	8.57	113	41.25	35.89	24.45	4.74	5.01	1.21	-0.83	13.11	1.65	77	16.67	298	15.06
