# Supplementary material for: Impact of three weeks of integrative neuromuscular training on the athletic performance of elite female boxers
Source: PeerJ. 2024 Oct 30;12:e18311. doi: 10.7717/peerj.18311 (PMC11531254; doi:10.7717/peerj.18311)
Supplement: Supplemental Information 2 [file peerj-12-18311-s002.zip › Test data/specialized punching ability/first test.xlsx]

## Sheet: women
		Straight punch(kw)			Hooks punch(kw)			Uppercuts punch(kw)			Continuous punching(kw)
	Number	Lead	Rear		Lead	Rear		Lead	Rear		10-second continuous punching	30-second continuous punching	3-minute continuous punching
	1	12.171	14.177		12.68	15.1		18.5	22.0843		456.258	1162.75	3535.88
	2	23.1831	16.6		18.98	32.09		17.16	12.9		482.608	1323.03	3322.98
	3	11.6625	22.5		13.81	22.03		14.5	16.3		620.686	1418.59	3881.14
	4	19.006	13.6		10.43	13.87		10.4	22.8		509.044	1196.84	3720.13
	5	14.5405	12.8		18.51	21.83		13.2	9.7		413.856	1241.92	4573.6
	6	18.8015	20.9		23.55	32.5		17.1	9.7		600.52	1247.79	3654.08
	7	18.3	18.9		15.1	21.9		11.1	13.7		543.52	1147.79	3345.08
	8	17.6	14		29	24.6		18.8	15.6		434.67	1135.98	3963.65
	9	11.5377	14.3438		9.17	29.02		14.6	16.4221		571.546	1102.74	3735.93
	10	21.8284	19.1		19.5	29.51		17.2	27.7		686.157	1255.46	4712.79
	11	16.782	17.1		20.47	31.96		12.4	23.0054		540.626	1434.25	3734.26
	12	15.3987	13.4		16.82	30.63		9.9	10.6		561.327	1308.46	2476.11
	13	17.6936	18.7		14.51	27.44		12	14.3		542.9	1216.93	3245.01
	14	15.5786	19.1		13.89	24.76		24.6	28.8		605.407	1765.38	6036.41
	15	11.8068	18.9		15.33	30.1		23.8	37.9		341.705	1201.34	4700.98
	16	22.2879	26.1		27.79	32.55		18.9	34.5		522.45	1070.25	4960.62
	17	18.6593	20.4		15.91	30.19		13.8	30.8		628.357	1586.33	4487.94
	18	15.3786	24.6		15.64	38.71		17.5	0		350.963	1060.99	4469.06
	19	16.6772	16.5		24.65	38.59		17.2	37.6		477.14	1547.15	4542.5
	20	24.4054	22		20.9	32.25		19.8	15.2		465.06	1257.67	4973.24
	21	15.4727	20.4		20.61	20.54		24.4	40.3		435.674	1023.24	4918.02
	22	14.5113	16.2		12.97	15.97		9.9	16.2		729.955	1500.23	3697.83
	23	21.8217	22.5		28.07	42.4		10.4	10.4		654.798	1264.14	4147.36
	24	15.6347	19.3		20.48	18.5		17.1	15.67		369.968	1178.36	3893.28
	25	16.7778	16.9		16.84	23.51		12.3	12.3		451.397	1644.2	4274.68
	26	21.0451	24.3		23.76	30.99		18.1	18.7		543.783	1281.9	4263.13
	27	13.2624	19.9		18.95	21.93		12.9	9.9		582.152	1414.73	4006.91
	28	20.4994	27.9		16.59	29.57		12.7	15.7		591.587	1565.12	4014.89
	29	18	25.5		27.5	30.8		19.3	25.5		696.301	1640.29	4244.7
	30	14.427	22.2874		18.55	49.53		15.7	26.0265		686.939	1559.89	5586.44
	31	15.6738	29.9		12.66	18.67		20.5	21		620.686	1449.45	4222.7
	32	16.493	34.3		15.9	29.3		22	16.1		729.746	1647.7	4226.71
	33	16.7756	22.4		14.01	29.57		15.3	14		509.044	1196.84	6316.16
	34	19.1722	30.1		24.93	29.93		19.2	20.2		699.645	1924.09	6654.69
	35	15.5003	26.2		16.07	29.77		18.6	31.4		742.52	1711.73	6477.31
	36	17.7701	22.1		26.35	29.3		17.5	20.3		629.431	1539.14	5316.16
	37	15.8527	27.4		20.83	32.88		23.7	48.4		785.355	1889.22	5438.35
